# Supplementary material for: Incorporating nonlinearity with generalized functional responses to simulate multiple predator effects
Source: PeerJ. 2022 Aug 18;10:e13920. doi: 10.7717/peerj.13920 (PMC9393008; doi:10.7717/peerj.13920)
Supplement: Supplemental Information 3 — The title and citation information for all papers reviewed for data on size dependence in multiple predator effects studies. [file peerj-10-13920-s003.csv]

Supplement 3 - Citations from literature review
From: Incorporating nonlinearity with generalized functional responses to simulate multiple predator effects
By: Michael W. McCoy, Elizabeth A. Hamman,, Molly A. Albecker, Jeremy Wojdak, James R. Vonesh, Benjamin M. Bolker
AUTHORS	TITLE	YEAR	JOURNAL
Ameixa, OMCC; Messelink, GJ; Kindlmann, P	Nonlinearities Lead To Qualitative Differences In Population Dynamics Of Predator-Prey Systems	2013	Plos One
Anderson, TL; Semlitsch, RD	Top Predators And Habitat Complexity Alter An Intraguild Predation Module In Pond Communities	2016	Journal Of Animal Ecology
Atuo, FA; O'Connell, TJ	The Landscape Of Fear As An Emergent Property Of Heterogeneity: Contrasting Patterns Of Predation Risk In Grassland Ecosystems	2017	Ecology And Evolution
Aukema, BH; Clayton, MK; Raffa, KF	Density-Dependent Effects Of Multiple Predators Sharing A Common Prey In An Endophytic Habitat	2004	Oecologia
Aukema, BH; Raffa, KF	Does Aggregation Benefit Bark Beetles By Diluting Predation? Links Between A Group-Colonisation Strategy And The Absence Of Emergent Multiple Predator Effects	2004	Ecological Entomology
Ball, SL; Woodcock, BA; Potts, SG; Heard, MS	Size Matters: Body Size Determines Functional Responses Of Ground Beetle Interactions	2015	Basic And Applied Ecology
Barrios-O'Neill, D; Dick, JTA; Emmerson, MC; Ricciardi, A; MacIsaac, HJ; Alexander, ME; Bovy, HC	Fortune Favours The Bold: A Higher Predator Reduces The Impact Of A Native But Not An Invasive Intermediate Predator	2014	Journal Of Animal Ecology
Barton, BT; Schmitz, OJ	Experimental Warming Transforms Multiple Predator Effects In A Grassland Food Web	2009	Ecology Letters
Brahma, S; Sharma, D; Kundu, M; Saha, N; Saha, GK; Aditya, G	Intraguild Predation In Heteroptera: Effects Of Density And Predator Identity On Dipteran Prey	2015	Neotropical Entomology
Bruno, JF; O'Connor, MI	Cascading Effects Of Predator Diversity And Omnivory In A Marine Food Web	2005	Ecology Letters
Byrnes, J; Stachowicz, JJ; Hultgren, KM; Hughes, AR; Olyarnik, SV; Thornber, CS	Predator Diversity Strengthens Trophic Cascades In Kelp Forests By Modifying Herbivore Behaviour	2006	Ecology Letters
Cardinale, BJ; Weis, JJ; Forbes, AE; Tilmon, KJ; Ives, AR	Biodiversity As Both A Cause And Consequence Of Resource Availability: A Study Of Reciprocal Causality In A Predator-Prey System	2006	Journal Of Animal Ecology
Carey, MP; Wahl, DH	Interactions Of Multiple Predators With Different Foraging Modes In An Aquatic Food Web	2010	Oecologia
Carey, MP; Wahl, DH	Foraging Modes Of Predators And Behaviors Of Prey Determine The Outcome Of Multiple Predator Interactions	2011	Transactions Of The American Fisheries Society
Chang, GC; Eigenbrode, SD	Delineating The Effects Of A Plant Trait On Interactions Among Associated Insects	2004	Oecologia
Cresswell, W; Quinn, JL	Contrasting Risks From Different Predators Change The Overall Nonlethal Effects Of Predation Risk	2013	Behavioral Ecology
Crowder, LB; Squires, DD; Rice, JA	Nonadditive Effects Of Terrestrial And Aquatic Predators On Juvenile Estuarine Fish	1997	Ecology
Crumrine, PW	Size-Structured Cannibalism Between Top Predators Promotes The Survival Of Intermediate Predators In An Intraguild Predation System	2010	Journal Of The North American Benthological Society
Crumrine, PW	Size Structure And Substitutability In An Odonate Intraguild Predation System	2005	Oecologia
Crumrine, PW; Crowley, PH	Partitioning Components Of Risk Reduction In A Dragonfly-Fish Intraguild Predation System	2003	Ecology
Davenport, JM; Chalcraft, DR	Increasing Conspecific Density Weakens The Ability Of Intermediate Predators To Develop Induced Morphological Defences To Top Predators	2014	Freshwater Biology
Davenport, JM; Chalcraft, DR	Nonconsumptive Effects In A Multiple Predator System Reduce The Foraging Efficiency Of A Keystone Predator	2013	Ecology And Evolution
Davenport, JM; Chalcraft, DR	Evaluating The Effects Of Trophic Complexity On A Keystone Predator By Disassembling A Partial Intraguild Predation Food Web	2012	Journal Of Animal Ecology
Dinter, A	Microcosm Studies On Intraguild Predation Between Female Erigonid Spiders And Lacewing Larvae And Influence Of Single Versus Multiple Predators On Cereal Aphids	2002	Journal Of Applied Entomology-Zeitschrift Fur Angewandte Entomologie
Douglass, JG; Duffy, JE; Bruno, JF	Herbivore And Predator Diversity Interactively Affect Ecosystem Properties In An Experimental Marine Community	2008	Ecology Letters
Drieu, R; Rusch, A	Conserving Species-Rich Predator Assemblages Strengthens Natural Pest Control In A Climate Warming Context	2017	Agricultural And Forest Entomology
Eklov, P	Chemical Cues From Multiple Predator-Prey Interactions Induce Changes In Behavior And Growth Of Anuran Larvae	2000	Oecologia
Eklov, P; VanKooten, T	Facilitation Among Piscivorous Predators: Effects Of Prey Habitat Use	2001	Ecology
Fairchild, MP; Holomuzki, JR	Multiple Predator Effects On Microdistributions, Survival, And Drift Of Stream Hydropsychid Caddisflies	2005	Journal Of The North American Benthological Society
Finke, DL; Denno, RF	Intraguild Predation Diminished In Complex-Structured Vegetation: Implications For Prey Suppression	2002	Ecology
Finke, DL; Denno, RF	Spatial Refuge From Intraguild Predation: Implications For Prey Suppression And Trophic Cascades	2006	Oecologia
Flowers, RW; Salom, SM; Kok, LT	Competitive Interactions Among Two Specialist Predators And A Generalist Predator Of Hemlock Woolly Adelgid, Adelges Tsugae (Hemiptera : Adelgidae) In South-Western Virginia	2006	Agricultural And Forest Entomology
Fodrie, FJ; Kenworthy, MD; Powers, SP	Unintended Facilitation Between Marine Consumers Generates Enhanced Mortality For Their Shared Prey	2008	Ecology
Ford, JR; Swearer, SE	Shoaling Behaviour Enhances Risk Of Predation From Multiple Predator Guilds In A Marine Fish	2013	Oecologia
Gigon, V; Camps, C; Le Corff, J	Biological Control Of Tetranychus Urticae By Phytoseiulus Macropilis And Macrolophus Pygmaeus In Tomato Greenhouses	2016	Experimental And Applied Acarology
Gonzalez, MJ; Tessier, AJ	Habitat Segregation And Interactive Effects Of Multiple Predators On A Prey Assemblage	1997	Freshwater Biology
Grabowski, JH; Hughes, AR; Kimbro, DL	Habitat Complexity Influences Cascading Effects Of Multiple Predators	2008	Ecology
Greig, HS; Wissinger, SA; McIntosh, AR	Top-Down Control Of Prey Increases With Drying Disturbance In Ponds: A Consequence Of Non-Consumptive Interactions?	2013	Journal Of Animal Ecology
Griffen, BD	Detecting Emergent Effects Of Multiple Predator Species	2006	Oecologia
Griffen, BD; Byers, JE	Intraguild Predation Reduces Redundancy Of Predator Species In Multiple Predator Assemblage	2006	Journal Of Animal Ecology
Griffen, BD; Byers, JE	Partitioning Mechanisms Of Predator Interference In Different Habitats	2006	Oecologia
Griffen, BD; Williamson, T	Influence Of Predator Density On Nonindependent Effects Of Multiple Predator Species	2008	Oecologia
Griffin, JN; De la Haye, KL; Hawkins, SJ; Thompson, RC; Jenkins, SR	Predator Diversity And Ecosystem Functioning: Density Modifies The Effect Of Resource Partitioning	2008	Ecology
Griffin, JN; Toscano, BJ; Griffen, BD; Silliman, BR	Does Relative Abundance Modify Multiple Predator Effects?	2015	Basic And Applied Ecology
Griswold, MW; Lounibos, LP	Predator Identity And Additive Effects In A Treehole Community	2006	Ecology
Guidetti, P	Predator Diversity And Density Affect Levels Of Predation Upon Strongly Interactive Species In Temperate Rocky Reefs	2007	Oecologia
Gunzburger, MS; Travis, J	Effects Of Multiple Predator Species On Green Treefrog (Hyla Cinerea) Tadpoles	2005	Canadian Journal Of Zoology-Revue Canadienne De Zoologie
Harvey, BC; White, JL; Nakamoto, RJ	An Emergent Multiple Predator Effect May Enhance Biotic Resistance In A Stream Fish Assemblage	2004	Ecology
Hettyey, A; Vincze, K; Zsarnoczai, S; Hoi, H; Laurila, A	Costs And Benefits Of Defences Induced By Predators Differing In Dangerousness	2011	Journal Of Evolutionary Biology
Hogg, BN; Daane, KM	The Roles Of Top And Intermediate Predators In Herbivore Suppression: Contrasting Results From The Field And Laboratory	2014	Ecological Entomology
Hoset, KS; Koivisto, E; Huitu, O; Ylonen, H; Korpimaki, E	Multiple Predators Induce Risk Reduction In Coexisting Vole Species	2009	Oikos
Hughes, AR; Grabowski, JH	Habitat Context Influences Predator Interference Interactions And The Strength Of Resource Partitioning	2006	Oecologia
Keitzer, SC; Goforth, RR	Salamander Diversity Alters Stream Macroinvertebrate Community Structure	2013	Freshwater Biology
Kimbro, DL; Byers, JE; Grabowski, JH; Hughes, AR; Piehler, MF	The Biogeography Of Trophic Cascades On Us Oyster Reefs	2014	Ecology Letters
Krenek, L; Rudolf, VHW	Allometric Scaling Of Indirect Effects: Body Size Ratios Predict Non-Consumptive Effects In Multi-Predator Systems	2014	Journal Of Animal Ecology
Kuhlmann, ML; Hines, AH	Density-Dependent Predation By Blue Crabs Callinectes Sapidus On Natural Prey Populations Of Infaunal Bivalves	2005	Marine Ecology Progress Series
Lampropoulos, PD; Perdikis, DC.; Fantinou, AA	Are Multiple Predator Effects Directed By Prey Availability?	2013	Basic And Applied Ecology
Lester, PJ; Harmsen, R	Functional And Numerical Responses Do Not Always Indicate The Most Effective Predator For Biological Control: An Analysis Of Two Predators In A Two-Prey System	2002	Journal Of Applied Ecology
Losey, JE; Denno, RF	Positive Predator-Predator Interactions: Enhanced Predation Rates And Synergistic Suppression Of Aphid Populations	1998	Ecology
Losey, JE; Denno, RF	Interspecific Variation In The Escape Responses Of Aphids: Effect On Risk Of Predation From Foliar-Foraging And Ground-Foraging Predators	1998	Oecologia
Maselou, DA; Perdikis, DC.; Sabelis, MW; Fantinou, AA	Plant Resources As A Factor Altering Emergent Multi-Predator Effects	2015	Plos One
Mensink, PJ; Shima, JS	Patterns Of Co-Occurrence And Interactions Between Age Classes Of The Common Triplefin, Forsterygion Lapillum	2014	Marine Biology
Michaelides, G; Sfenthourakis, S; Pitsillou, M; Seraphides, N	Functional Response And Multiple Predator Effects Of Two Generalist Predators Preying On Tuta Absoluta Eggs	2018	Pest Management Science
Mikolajewski, DJ; Stoks, R; Rolff, J; Joop, G	Predators And Cannibals Modulate Sex-Specific Plasticity In Life-History And Immune Traits	2008	Functional Ecology
Miyashita, LK; Richardson, JP; Duffy, JE	Effects Of Predator Richness And Habitat Heterogeneity On Prey Suppression In An Estuarine Food Chain	2016	Marine Ecology Progress Series
Naddafi, R; Rudstam, LG	Predator Diversity Effects In An Exotic Freshwater Food Web	2013	Plos One
Nilsson, E; Hertonsson, P; Stenberg, M; Brodersen, J; Olsson, K; Stenroth, P; Lakowitz, T; Bronmark, C; Nystrom, P; McIntosh, AR	Facilitation And Interference Among Three Predators Affect Their Consumption Of A Stream-Dwelling Mayfly	2006	Freshwater Biology
O'Connor, MI; Bruno, JF	Predator Richness Has No Effect In A Diverse Marine Food Web	2009	Journal Of Animal Ecology
Onzo, A; Sabelis, MW; Hanna, R	Single Versus Multiple Enemies And The Impact On Biological Control Of Spider Mites In Cassava Fields In West-Africa	2014	Experimental And Applied Acarology
Otsuki, H; Yano, S	Functionally Different Predators Break Down Antipredator Defenses Of Spider Mites	2014	Entomologia Experimentalis Et Applicata
Otto, SB; Berlow, EL; Rank, NE.; Smiley, J; Brose, U	Predator Diversity And Identity Drive Interaction Strength And Trophic Cascades In A Food Web	2008	Ecology
Perez-Matus, A; Shima, JS	Density- And Trait-Mediated Effects Of Fish Predators On Amphipod Grazers: Potential Indirect Benefits For The Giant Kelp Macrocystis Pyrifera	2010	Marine Ecology Progress Series
Philpott, SM; Pardee, GL; Gonthier, DJ	Cryptic Biodiversity Effects: Importance Of Functional Redundancy Revealed Through Addition Of Food Web Complexity	2012	Ecology
Porter-Whitaker, AE; Rehage, Jennifer S.; Liston, Shawn E.; Loftus, William F.	Multiple Predator Effects And Native Prey Responses To Two Non-Native Everglades Cichlids	2012	Ecology Of Freshwater Fish
Prasad, RP; Snyder, WE	Diverse Trait-Mediated Interactions In A Multi-Predator, Multi-Prey Community	2006	Ecology
Quinn, BK; Boudreau, MR; Hamilton, DJ	Inter- And Intraspecific Interactions Among Green Crabs (Carcinus Maenas) And Whelks (Nucella Lapillus) Foraging On Blue Mussels (Mytilus Edulis)	2012	Journal Of Experimental Marine Biology And Ecology
Ramos, O; Van Buskirk, J	Non-Interactive Multiple Predator Effects On Tadpole Survival	2012	Oecologia
Reiss, K; Herriot, MB; Eriksson, BK	Multiple Fish Predators: Effects Of Identity, Density, And Nutrients On Lower Trophic Levels	2014	Marine Ecology Progress Series
Relyea, RA	How Prey Respond To Combined Predators: A Review And An Empirical Test	2003	Ecology
Rudolf, VHW	The Influence Of Size-Specific Indirect Interactions In Predator-Prey Systems	2006	Ecology
Rudolf, VHW	The Impact Of Cannibalism In The Prey On Predator-Prey Systems	2008	Ecology
Rudolf, VHW	Seasonal Shifts In Predator Body Size Diversity And Trophic Interactions In Size-Structured Predator-Prey Systems	2012	Journal Of Animal Ecology
Rudolf, VHW; Armstrong, J	Emergent Impacts Of Cannibalism And Size Refuges In Prey On Intraguild Predation Systems	2008	Oecologia
Schmitt, RJ; Holbrook, SJ; Brooks, AJ; Lape, JCP	Intraguild Predation In A Structured Habitat: Distinguishing Multiple-Predator Effects From Competitor Effects	2009	Ecology
Schmitz, OJ; Sokol-Hessner, L	Linearity In The Aggregate Effects Of Multiple Predators In A Food Web	2002	Ecology Letters
Sentis, A; Gemard, C; Jaugeon, B; Boukal, DS	Predator Diversity And Environmental Change Modify The Strengths Of Trophic And Nontrophic Interactions	2017	Global Change Biology
Sentis, A; Hemptinne, J.; Brodeur, J	How Functional Response And Productivity Modulate Intraguild Predation	2013	Ecosphere
Siddon, CE; Witman, JD	Behavioral Indirect Interactions: Multiple Predator Effects And Prey Switching In The Rocky Subtidal	2004	Ecology
Sitvarin, MI; Rypstra, AL	The Importance Of Intraguild Predation In Predicting Emergent Multiple Predator Effects	2014	Ecology
Sokol-Hessner, L; Schmitz, OJ	Aggregate Effects Of Multiple Predator Species On A Shared Prey	2002	Ecology
Soluk, DA	Multiple Predator Effects - Predicting Combined Functional-Response Of Stream Fish And Invertebrate Predators	1993	Ecology
Soomdat, NN; Griffin, JN; McCoy, MW; Hensel, MJS.; Buhler, S; Chejanovski, Z; Silliman, BR	Independent And Combined Effects Of Multiple Predators Across Ontogeny Of A Dominant Grazer	2014	Oikos
Start, DE; Gilbert, B	Host - Parasitoid Evolution In A Metacommunity	2016	Proceedings Of The Royal Society B-Biological Sciences
Stegen, JC; Black, AR	Trophic Ecology Of An Aquatic Mite (Piona Carnea) Preying On Daphnia Pulex: Effects Of Predator Density, Nutrient Supply And A Second Predator (Chaoborus Americanus)	2011	Hydrobiologia
Steinmetz, J; Soluk, DA.; Kohler, SL	Facilitation Between Herons And Smallmouth Bass Foraging On Common Prey	2008	Environmental Biology Of Fishes
Straub, CS; Snyder, WE	Species Identity Dominates The Relationship Between Predator Biodiversity And Herbivore Suppression	2006	Ecology
Sun, Y; Wang, F; Yang, C; Liu, D; Wang, X; Su, X	Predator Size Influences Intraspecific Multiple Predator Effects In Swimming Crab-Manila Clam System	2018	Aquaculture
Tanhuanpaa, M; Ruohomaki, K; Uusipaikka, E	High Larval Predation Rate In Non-Outbreaking Populations Of A Geometrid Moth	2001	Ecology
Teplitsky, C; Plenet, S; Joly, P	Hierarchical Responses Of Tadpoles To Multiple Predators	2004	Ecology
Toscano, BJ; Fodrie, FJ; Madsen, SL.; Powers, SP	Multiple Prey Effects: Agonistic Behaviors Between Prey Species Enhances Consumption By Their Shared Predator	2010	Journal Of Experimental Marine Biology And Ecology
Van de Meutter, F; Stoks, R; De Meester, L	Spatial Avoidance Of Littoral And Pelagic Invertebrate Predators By Daphnia	2005	Oecologia
Van Son, TC; Thiel, M	Multiple Predator Effects In An Intertidal Food Web	2006	Journal Of Animal Ecology
Vance-Chalcraft, HD; Soluk, DA	Multiple Predator Effects Result In Risk Reduction For Prey Across Multiple Prey Densities	2005	Oecologia
Vance-Chalcraft, HD; Soluk, DA	Estimating The Prevalence And Strength Of Non-Independent Predator Effects	2005	Oecologia
Vance-Chalcraft, HD; Soluk, DA; Ozburn, N	Is Prey Predation Risk Influenced More By Increasing Predator Density Or Predator Species Richness In Stream Enclosures?	2004	Oecologia
VanLandeghem, MM; Carey, MP; Wahl, DH	Turbidity-Induced Changes In Emergent Effects Of Multiple Predators With Different Foraging Strategies	2011	Ecology Of Freshwater Fish
Vesely, L; Boukal, DS.; Buric, M; Kozak, P; Kouba, A; Sentis, A	Effects Of Prey Density, Temperature And Predator Diversity On Nonconsumptive Predator-Driven Mortality In A Freshwater Food Web	2017	Scientific Reports
Vonesh, JR	Sequential Predator Effects Across Three Life Stages Of The African Tree Frog, Hyperolius Spinigularis	2005	Oecologia
Vonesh, JR; Bolker, BM	Compensatory Larval Responses Shift Trade-Offs Associated With Predator-Induced Hatching Plasticity	2005	Ecology
Vonesh, JR; Osenberg, CW	Multi-Predator Effects Across Life-History Stages: Non-Additivity Of Egg- And Larval-Stage Predation In An African Treefrog	2003	Ecology Letters
Walzer, A; Moder, K; Schausberger, P	Spatiotemporal Within-Plant Distribution Of The Spider Mite Tetranychus Urticae And Associated Specialist And Generalist Predators	2009	Bulletin Of Entomological Research
Warfe, DM; Barmuta, LA	Habitat Structural Complexity Mediates The Foraging Success Of Multiple Predator Species	2004	Oecologia
Wasserman, RH; Alexander, ME.; Dalu, T; Ellender, BR; Kaiser, H; Weyl, OLF	Using Functional Responses To Quantify Interaction Effects Among Predators	2016	Functional Ecology
Werling, BP; Lowenstein, DM; Straub, CS; Gratton, C	Multi-Predator Effects Produced By Functionally Distinct Species Vary With Prey Density	2012	Journal Of Insect Science
Wesner, JS; Meyers, P; Billman, EJ; Belk, MC	Habitat Selection And Consumption Across A Landscape Of Multiple Predators	2015	Ecology And Evolution
White, C; Eigenbrode, SD	Leaf Surface Waxbloom In Pisum Sativum Influences Predation And Intra-Guild Interactions Involving Two Predator Species	2000	Oecologia
Whitehouse, MEA; Mansfield, S; Barnett, MC; Broughton, K	From Lynx Spiders To Cotton: Behaviourally Mediated Predator Effects Over Four Trophic Levels	2011	Austral Ecology
Wong, MC; d'Entremont, J; Barbeau, MA	An Approach For Quantifying Effects Of Multiple Predators That Forage On Different Time Scales	2012	Journal Of Experimental Marine Biology And Ecology
Wong, MC; Peterson, CH; Kay, J	Prey Size Selection And Bottom Type Influence Multiple Predator Effects In A Crab-Bivalve System	2010	Marine Ecology Progress Series
